# Supplementary material for: DNA-Based Faecal Dietary Analysis: A Comparison of qPCR and High Throughput Sequencing Approaches
Source: PLoS One. 2011 Oct 6;6(10):e25776. doi: 10.1371/journal.pone.0025776 (PMC3188572; doi:10.1371/journal.pone.0025776)
Supplement: Table S2 — Percentage contribution of four major fish species determined by HTS and qPCR methods. The percentage composition of H. vittatus, S. sagax, E. australis and S. robustus within individual faecal samples of E. minor on Penguin Island, as determined by HTS and qPCR of samples collected during the period of Oct ‘10-Dec ’10. (XLS) [file pone.0025776.s002.xls]

## Sheet: Sheet1
	High-Throughput Sequencing				qPCR
aDNA extraction no.	E. australis	S. robustus	S. sagax	H. vittatus	Engraulis	S. robustus	Sardinops	H. vittatus
PEN_01			100		0.069402	0.465264	99.4653
PEN_04	9.375		90.625		7.33102		92.669
PEN_05	91.6355		8.36454		94.682		4.43833	0.87966
PEN_08			100				100
PEN_11	4.31655			95.6835	1.99947		0.00691822	97.9936
PEN_12	34.375			65.625	41.7162	0.295767	0.00597244	57.9821
PEN_14			97.2414	2.75862	1.46299	0.0519735	96.9333	1.55178
PEN_15				100	0.0992348		0.0300184	99.8707
PEN_16		4.57516		95.4248		11.9871	11.9871	76.0257
PEN_17			100				99.6902	0.309794
PEN_18	38.4236	31.5271	12.8079	17.2414	55.8536	25.4321	6.76729	11.947
PEN_19				100	0.00499158		0.00499158	99.99
PEN_20			7.83582	92.1642	0.0363647	0.103212	1.93011	97.9303
PEN_21	3.27869			96.7213	32.1883			67.8117
PEN_22				100				100
PEN_23				100	1.60822			98.3918
PEN_24			100		0.0515324	0.0515324	99.8454	0.0515324
PEN_28			85.0877	14.9123	0.180193		90.9886	8.83123
PEN_32	0.480769		29.8077	69.7115	0.389547		16.6202	82.9902
PEN_35				100	0.00670088	0.00670088	0.00670088	99.9799
PEN_38						33.3333	33.3333	33.3333
PEN_39	1.85185	98.1481			23.2495	75.5377	1.11275	0.100073
PEN_41	24.5559	0.104493	75.3396		23.0665	0.134225	76.7837	0.0155464
PEN_42				100				100
PEN_50	67.6282		31.0897	1.28205	69.2345	0.395958	29.1095	1.26
PEN_51				100				100
PEN_40B	0.28436			99.7156	1.46665		0.00103405	98.5323
Sums of %	276.205	134.355	838.199	1351.24	354.697	147.795	861.73	1335.78
Avg percentage	10.6233	5.1675	32.2384	51.9708	13.1369	5.47389	31.9159	49.4733
Table S2 – Percentage contribution of four major fish species determined by HTS and qPCR methods.
The percentage composition of H. vittatus, S. sagax, E. australis and S. robustus within individual faecal samples of E. minor on Penguin Island, as determined by HTS and qPCR of samples collected during the period of Oct ’10-Dec ’10.
